# Supplementary material for: Assessing Patient Understanding and Adherence to Preoperative Medication Advice Provided in Pre-Admission Clinic
Source: Healthcare (Basel). 2025 Sep 25;13(19):2429. doi: 10.3390/healthcare13192429 (PMC12524066; doi:10.3390/healthcare13192429)
Supplement: Supplementary file 1 [file healthcare-13-02429-s001.zip]

Archive with 1 entries (1 files):
- healthcare-3841390-supplementary.pdf
